# Supplementary material for: Development and validation of bioimpedance prediction equations for fat-free mass in unilateral male amputees
Source: PeerJ. 2021 Mar 8;9:e10970. doi: 10.7717/peerj.10970 (PMC7950192; doi:10.7717/peerj.10970)
Supplement: Supplemental Information 1 [file peerj-09-10970-s001.zip]

Archive with 2 entries (2 files):
- code book.xlsx
- raw_data(revison)10142020.xlsx
